# Supplementary material for: De- and Re-Structuring of Starch to Control the Melt and Solid State Visco-Elasticity as Method for Getting New Multi Component Compounds with Scalable Properties
Source: Polymers (Basel). 2024 Oct 30;16(21):3063. doi: 10.3390/polym16213063 (PMC11548643; doi:10.3390/polym16213063)
Supplement: Supplementary file 1 [file polymers-16-03063-s001.zip]

Archive with 1 entries (1 files):
- polymers-3270977-supplementary.pdf
